# Supplementary material for: Gene–Environment Interactions of Apoptosis-Related Polymorphisms and Urinary Polycyclic Aromatic Hydrocarbon (PAH) Metabolites in Relation to Sperm Cell Apoptosis Among Men Attending Infertility Clinics
Source: Toxics. 2025 Dec 31;14(1):50. doi: 10.3390/toxics14010050 (PMC12846204; doi:10.3390/toxics14010050)
Supplement: Supplementary file 1 [file toxics-14-00050-s001.zip]

Archive with 1 entries (1 files):
- toxics-4021755-Supplementary.pdf
